# Supplementary material for: Illusory body ownership of an invisible body interpolated between virtual hands and feet via visual-motor synchronicity
Source: Sci Rep. 2018 May 15;8:7541. doi: 10.1038/s41598-018-25951-2 (PMC5954161; doi:10.1038/s41598-018-25951-2)
Supplement: Supplementary file 1 — Sheet 1 [file 41598_2018_25951_MOESM1_ESM.xlsx]

## Sheet: Experiment1
		Synchronous								Asynchronous
	Participants	Q1	Q2	Q3	Q4	Q5	Q6	Q7	Q8	Q1	Q2	Q3	Q4	Q5	Q6	Q7	Q8
	1	1	-2.5	-2.5	3	-0.5	2.5	-2.5	-0.5	-1	0.5	-1.5	2.5	0	-2	1	-3
	2	-1	-1	-1	-1	2	3	-3	-1.5	-3	-3	-3	-3	1.5	-3	2.5	-3
	3	2	-0.5	-0.5	1.5	2.5	3	-2	1.5	-3	-2.5	-0.5	-1	2.5	-2.5	2.5	1
	4	0.5	-2	-0.5	-2	2	2	-2	-2	-1.5	-1	-2.5	-1	1.5	-2	1.5	-0.5
	5	2.5	1.5	1.5	2	-1.5	2.5	-2.5	1	-3	-3	-3	-3	-3	-3	3	-3
	6	-3	-3	0	-2.5	1	3	-3	-2	-3	-3	-3	-2.5	0	-3	3	-2.5
	7	2.5	0	2.5	0	1	2.5	-1.5	1	-3	-0.5	-2.5	0	0	-3	3	-2
	8	0.5	0	-2	1	1	3	-3	1	-2	-1.5	-1.5	1	0	-0.5	2	-2
	9	1	0	-2.5	-1.5	0	1	-1.5	-0.5	-2.5	3	-0.5	-1.5	-0.5	-1	0.5	-2
	10	-0.5	0.5	-2.5	-1	-1	-0.5	-3	-0.5	-2	-2	-2.5	-1	-2	-3	0.5	-1.5
	11	2.5	1	0	0	2	2.5	-2.5	2	-3	-3	-2.5	-2	-0.5	-3	2	-0.5
	12	1	2	-1	1	0	1	-1.5	2	-2.5	-2	-2	-2	-0.5	-0.5	1	1
	13	2	1.5	0.5	2	0.5	3	-3	1.5	-2	-2	0	-2	-2	-3	2.5	-3
	14	2	0	3	3	2	3	-3	2	0	0.5	-0.5	2	1.5	-0.5	2	0
	15	0	-1.5	-1	-2	-2	1.5	-2	-3	-3	-3	-3	-2.5	-2	-3	3	-3
	16	2	-1	0	1	1.5	2.5	-1.5	-1	-1.5	0	-2	-0.5	0.5	-2	2	-2.5
	17	1.5	1.5	0	-1.5	1.5	3	-1.5	1.5	-2	-1.5	-1	1	2	-2.5	2.5	-3
	18	1.5	1	-2	-2	-2	1.5	-1.5	-0.5	-3	2.5	-2	-2.5	-2.5	-3	-0.5	-2.5
	19	3	3	0	2	2	2.5	-1.5	0	-0.5	1	2	2.5	2.5	-3	3	-2
	20	-2	-2	-2	-2	1.5	2	-3	-2.5	-2.5	-2	-2.5	-2.5	-0.5	-3	2	-2.5
	mean	0.95	-0.075	-0.5	0.05	0.675	2.225	-2.25	-0.025	-2.2	-1.125	-1.7	-0.9	-0.075	-2.325	1.95	-1.825
	SD	1.58861	1.61632	1.5728	1.83461	1.42603	0.924449	0.658947	1.6098	0.909019	1.84159	1.29167	1.81804	1.64856	0.949723	0.998683	1.32064
	N	20	20	20	20	20	20	20	20	20	20	20	20	20	20	20	20
	SE	0.355224	0.361421	0.351688	0.410231	0.318869	0.206713	0.147345	0.359962	0.203263	0.411792	0.288827	0.406526	0.36863	0.212365	0.223312	0.295303
		Q1	It felt as if space between the socks and the gloves were my body.
		Q2	It felt as if my body was drifting towards space between the socks and the gloves.
		Q3	It seemed as if I might have had more than one body.
		Q4	It felt as if my body became transparent.
		Q5	It seemed as if there is a whole body between the socks and the gloves.
		Q6	The movement of the socks and the gloves seemed to be my movement.
		Q7	The movement of the socks and the gloves seemed to be other person's movement.
		Q8	I felt as if I was cut by a knife.

## Sheet: Experiment2
			Invisible body								Visible body
	Participants		Q1	Q2	Q3	Q4	Q5	Q6	Q7	Q8	Q1	Q2	Q3	Q4	Q5	Q6	Q7	Q8
	1		0	0.5	-3	-2.5	2	3	-3	0	2	2.5	-3	-3	3	2.5	-3	-0.5
	2		-1.5	-2.5	-3	-2.5	0	2	-2	1	0.5	-1.5	-3	-3	1.5	1.5	-2	-2
	3		1.5	0	-3	0.5	1.5	2.5	-3	0.5	-1	-1	-3	-2.5	-1	3	-2.5	-1.5
	4		2	-1	-3	1.5	-1	2	-2	1.5	1.5	-1	-3	-3	2	3	-2	2.5
	5		3	2	-2.5	2.5	-2	3	-2.5	1.5	3	2	-2.5	-2.5	3	3	-2.5	-2
	6		0	-2	-3	-1.5	1.5	2	-2	-1	2	0.5	-3	-3	3	2.5	-2	0
	7		1.5	1	-3	1	0.5	1.5	-2.5	1.5	2	2	-3	0	0	2	-2	0.5
	8		1.5	1	-3	2	1.5	2	-2.5	-0.5	2	1.5	-3	2	2.5	3	-2	0
	9		0.5	0	-2.5	1.5	0	2	-3	1	2	-2	-3	-3	2	2	-3	1.5
	10		2	0	-2.5	-1.5	0.5	2.5	-1.5	0	2	0	-3	-3	3	2	-0.5	-0.5
	11		2.5	2	-3	2.5	2	2.5	-3	3	3	3	-3	-1.5	1.5	3	-3	0
	12		-2	1	-3	-3	-0.5	0.5	-0.5	-3	-3	2	-3	-3	3	2	-1.5	-3
	13		2	-1.5	-3	-3	0	2	-3	2	3	-1	-3	-3	3	2.5	-3	1.5
	14		2.5	1	-3	0.5	0	3	-3	2.5	0.5	1.5	-3	-3	2.5	3	-3	2.5
	15		1.5	0.5	-3	1.5	0.5	2	-1	-3	2	1.5	-3	-1	2.5	2	-2.5	-3
	16		3	-2.5	-2.5	1.5	1.5	2.5	-2.5	-0.5	2.5	-2.5	-2.5	-0.5	-3	2.5	-2	-1.5
	17		1.5	1	-2	1.5	1	2.5	-1	0.5	3	2	-2	-2	2	3	-3	2.5
	18		2	2	-3	2.5	2	3	-2.5	2.5	2.5	2	-3	1	2.5	2	-2	2.5
	19		1.5	-0.5	-1.5	0.5	0.5	1.5	-2	-1.5	2	-1.5	-2	1	2	2	-2	-1
	20		2.5	1.5	-3	2	1	2.5	-2	2	-0.5	0	-3	2	-2	2	-2.5	0
	mean		1.375	0.175	-2.775	0.375	0.625	2.225	-2.225	0.5	1.55	0.5	-2.85	-1.55	1.65	2.425	-2.3	-0.075
	SD		1.35603	1.43522	0.412789	1.94581	1.06221	0.617188	0.751752	1.70911	1.54664	1.70139	0.328473	1.82021	1.76292	0.494043	0.636603	1.80113
	N		20	20	20	20	20	20	20	20	20	20	20	20	20	20	20	20
	SE		0.303217	0.320926	0.0923024	0.435097	0.237517	0.138007	0.168097	0.382168	0.34584	0.380443	0.0734489	0.407011	0.394201	0.110471	0.142349	0.402746
	Q1	It felt as if space between the socks and the gloves were my body.
	Q2	It felt as if my body was drifting towards space between the socks and the gloves.
	Q3	It seemed as if my body became a floor.
	Q4	It felt as if my body became transparent.
	Q5	It seemed as if there is a whole body between the socks and the gloves.
	Q6	The movement of the socks and the gloves seemed to be my movement.
	Q7	The movement of the socks and the gloves seemed to be other person's movement.
	Q8	I felt as if I was collided by the table.

## Sheet: Experiment3
			x			y
		Participants	Control	Syncronous	Asynchronous	Control	Syncronous	Asynchronous	Syncronous - Control	Asynchronous - Control
		1	0.4225	0.499	0.6765	-0.101	-0.187	-0.6235	-0.086	-0.5225
		2	-0.069	0.144	0.1795	-0.402	-0.1295	-0.479	0.2725	-0.077
		3	0.0925	0.048	0.2175	-0.129	-0.166	-0.6275	-0.037	-0.4985
		4	0.0955	0.59	0.176	-0.3725	-0.199	-0.686	0.1735	-0.3135
		5	-0.08	0.037	0.1	0.2955	0.6465	0.373	0.351	0.0775
		6	-0.399	-0.26	-0.34	-1.3735	-0.8075	-1.5585	0.566	-0.185
		7	0.2855	0.0905	0.0035	0.4725	1.0995	1.254	0.627	0.7815
		8	0.6615	0.5565	0.79	-0.229	0.0595	-0.247	0.2885	-0.018
		9	-0.121	-0.056	-0.171	-0.417	0.056	-1.008	0.473	-0.591
		10	0.2555	0.4565	0.356	-0.3715	-0.089	0.1465	0.2825	0.518
		mean	0.1144	0.21055	0.1988	-0.26275	0.02835	-0.3456	0.2911	-0.08285
		SD	0.304537	0.293486	0.34619	0.494216	0.516868	0.78367	0.233139	0.45043
		N	10	10	10	10	10	10	10	10
		SE	0.096303	0.0928085	0.109475	0.156285	0.163448	0.247818	0.0737251	0.142438
